# Supplementary material for: Comparative analysis of the mitochondrial genomes of oriental spittlebug trible Cosmoscartini: insights into the relationships among closely related taxa
Source: BMC Genomics. 2018 Dec 27;19:961. doi: 10.1186/s12864-018-5365-7 (PMC6307326; doi:10.1186/s12864-018-5365-7)
Supplement: Supplementary file 1 — Table S1. Gene content of our nine sequenced specimens and other published Cercopidae mitogenomes. (XLSX 24 kb) [file 12864_2018_5365_MOESM1_ESM.xlsx]

## Sheet: Sheet1
Table S1. Gene content of our nine sequenced specimens and other published Cercopidae mitogenomes.
Sample	Size(bp)	T(％)	C(％)	A(％)	G(％)	A+T(％)	C+G(％)	AT-Skew	GC-Skew
Whole genome
Ectemnonotum fruhstorferi	14515	32.1185	13.9304	45.1808	8.77024	77.2993	22.7007	0.168984	-0.227314
Cosmoscarta heros	15514	33.2667	13.2397	44.8756	8.61802	78.1423	21.8577	0.148561	-0.211442
Cosmoscarta mandarina	14524	34.8595	11.9182	44.2509	8.97136	79.1104	20.8896	0.118712	-0.141068
Cosmoscarta bimacula	15024	34.3916	12.2271	44.7018	8.67945	79.0935	20.9065	0.130354	-0.169691
Cosmoscarta rubroscutellata	15677	34.3816	12.3812	44.5047	8.73254	78.8863	21.1137	0.128325	-0.17281
Cosmoscarta bispecularis	15530	33.7476	12.6722	44.7199	8.86027	78.4675	21.5325	0.139833	-0.177033
Cosmoscarta sp.	15651	34.394	12.242	44.4189	8.94512	78.8129	21.1871	0.127199	-0.155609
Cosmoscarta exultans	14528	33.0465	13.4361	44.1905	9.32682	77.2371	22.7629	0.144283	-0.180526
Okiscarta uchidae	14524	32.9042	13.3297	44.3955	9.3707	77.2996	22.7004	0.148659	-0.174401
Callitettix braconoides	15637	31.2976	13.8773	45.872	8.95312	77.1695	22.8305	0.188862	-0.215686
Callitettix biformis	15222	30.6267	14.5776	46.2489	8.54684	76.8756	23.1244	0.203213	-0.260795
Callitettix versicolor	15374	29.2442	15.4872	46.6437	8.62495	75.8879	24.1121	0.229279	-0.284597
Aeneolamia contigua	15613	29.9366	14.7633	46.3588	8.94127	76.2954	23.7046	0.215245	-0.245609
Abidama producta	15277	30.7521	13.9753	46.5995	8.67317	77.3516	22.6484	0.204874	-0.234104
Paphnutius ruficeps	14841	36.197	13.2943	37.5716	12.9371	73.7686	26.2314	0.0186335	-0.0136142
PCGs123R
Ectemnonotum fruhstorferi	14530	43.1108	10.4405	34.1913	12.2574	77.3021	22.6979	-0.115385	0.0800485
Cosmoscarta heros	14522	43.2929	10.0675	34.6784	11.9612	77.9714	22.0286	-0.110483	0.0859644
Cosmoscarta mandarina	14531	43.9199	9.64146	35.18	11.2587	79.0999	20.9001	-0.110492	0.077379
Cosmoscarta bimacula	14547	44.0091	9.63773	34.9763	11.3769	78.9854	21.0146	-0.11436	0.0827609
Cosmoscarta rubroscutellata	14609	43.658	9.93223	34.8415	11.5682	78.4996	21.5004	-0.112313	0.0760904
Cosmoscarta bispecularis	14527	43.6566	10.1191	34.5563	11.6679	78.213	21.787	-0.116353	0.07109
Cosmoscarta sp.	14523	43.7582	10.053	34.5796	11.6092	78.3378	21.6622	-0.117166	0.0718373
Cosmoscarta exultans	14534	43.326	10.5546	33.8861	12.2334	77.2121	22.7879	-0.12226	0.0736715
Okiscarta uchidae	14537	43.3927	10.5868	33.9066	12.1139	77.2993	22.7007	-0.12272	0.0672727
Callitettix braconoides	14568	42.5796	10.8182	34.1639	12.4382	76.7435	23.2565	-0.10966	0.0696576
Callitettix biformis	14574	42.3014	11.0745	34.4586	12.1655	76.76	23.24	-0.102172	0.0469442
Callitettix versicolor	14539	41.6672	11.7821	33.8813	12.6694	75.5485	24.4515	-0.103059	0.0362869
Aeneolamia contigua	14579	41.5735	11.4068	34.2685	12.7512	75.842	24.158	-0.0963191	0.0556502
Abidama producta	14560	42.3558	10.9135	34.7184	12.0124	77.0742	22.9258	-0.0990911	0.0479329
Paphnutius ruficeps	15390	43.2384	11.1675	30.5003	15.0938	73.7387	26.2613	-0.172745	0.14951
PCGs123
Ectemnonotum fruhstorferi	11037	42.5659	11.3799	34.0491	12.0051	76.615	23.385	-0.111164	0.0267338
Cosmoscarta heros	11037	42.8196	10.7819	34.6018	11.7967	77.4214	22.5786	-0.106144	0.0449438
Cosmoscarta mandarina	11037	43.7528	10.2473	34.9733	11.0265	78.7261	21.2739	-0.11152	0.0366269
Cosmoscarta bimacula	11037	43.78	10.2655	34.8011	11.1534	78.5811	21.4189	-0.114263	0.0414552
Cosmoscarta rubroscutellata	11037	43.4357	10.6098	34.5927	11.3618	78.0284	21.9716	-0.11333	0.0342268
Cosmoscarta bispecularis	11040	43.3696	10.8243	34.3478	11.4583	77.7174	22.2826	-0.116084	0.0284553
Cosmoscarta sp.	11040	43.5145	10.6975	34.3297	11.4583	77.8442	22.1558	-0.117989	0.0343418
Cosmoscarta exultans	11037	42.874	11.4071	33.5961	12.1229	76.4701	23.5299	-0.121327	0.0304197
Okiscarta uchidae	11037	42.7652	11.3799	33.8317	12.0232	76.5969	23.4031	-0.116631	0.0274874
Callitettix braconoides	11045	41.7474	11.8877	34.0969	12.268	75.8443	24.1557	-0.100871	0.0157421
Callitettix biformis	11045	41.4667	12.1503	34.3866	11.9964	75.8533	24.1467	-0.0933397	-0.0063742
Callitettix versicolor	11012	40.4922	13.1493	33.8086	12.5499	74.3008	25.6992	-0.0899536	-0.0233216
Aeneolamia contigua	11045	40.6428	12.4762	34.1331	12.7478	74.7759	25.2241	-0.0870565	0.0107681
Abidama producta	11036	41.573	11.8702	34.6049	11.9518	76.178	23.822	-0.0914714	0.00342335
Paphnutius ruficeps	11891	43.1365	11.863	29.9146	15.0859	73.0511	26.9489	-0.180995	0.119591
PCGs12
Ectemnonotum fruhstorferi	7358	43.4221	11.2395	32.3865	12.9519	75.8086	24.1914	-0.145572	0.0707865
Cosmoscarta heros	7358	43.2183	11.1036	32.835	12.8432	76.0533	23.9467	-0.136526	0.0726447
Cosmoscarta mandarina	7358	43.7075	10.6687	33.9087	11.7151	77.6162	22.3838	-0.126248	0.0467517
Cosmoscarta bimacula	7358	43.925	10.6415	33.4466	11.987	77.3716	22.6284	-0.135429	0.0594595
Cosmoscarta rubroscutellata	7358	43.6668	10.8861	33.3379	12.1093	77.0046	22.9954	-0.134133	0.0531915
Cosmoscarta bispecularis	7360	43.519	11.087	33.1929	12.2011	76.712	23.288	-0.134609	0.0478413
Cosmoscarta sp.	7360	43.6005	11.0326	33.2473	12.1196	76.8478	23.1522	-0.134724	0.0469484
Cosmoscarta exultans	7358	43.2726	11.5113	32.305	12.9111	75.5776	24.4224	-0.145118	0.0573178
Okiscarta uchidae	7358	43.2726	11.5521	32.4137	12.7616	75.6863	24.3137	-0.143473	0.0497485
Callitettix braconoides	7364	42.0967	12.6154	32.2651	13.0228	74.3618	25.6382	-0.132213	0.0158898
Callitettix biformis	7364	41.9473	12.7241	32.4009	12.9278	74.3482	25.6518	-0.128402	0.00794071
Callitettix versicolor	7342	38.45	13.2389	35.7668	12.5443	74.2168	25.7832	-0.0361534	-0.0269414
Aeneolamia contigua	7364	41.2683	13.2401	31.7626	13.729	73.031	26.969	-0.13016	0.0181269
Abidama producta	7358	39.2634	12.3403	35.2949	13.1014	74.5583	25.4417	-0.0532264	0.0299145
Paphnutius ruficeps	7261	41.661	11.4586	31.1111	15.7693	72.7721	27.2279	-0.144971	0.158321
tRNAs
Ectemnonotum fruhstorferi	1473	39.4433	8.68975	40.1901	11.6768	79.6334	20.3666	0.00937766	0.146667
Cosmoscarta heros	1469	37.917	8.84956	41.5929	11.6406	79.5099	20.4901	0.0462329	0.136213
Cosmoscarta mandarina	1474	38.2632	8.61601	42.0624	11.0583	80.3256	19.6744	0.0472973	0.124138
Cosmoscarta bimacula	1476	38.0081	9.01084	41.9377	11.0434	79.9458	20.0542	0.0491525	0.101351
Cosmoscarta rubroscutellata	1473	37.6782	9.09708	41.8873	11.3374	79.5655	20.4345	0.052901	0.109635
Cosmoscarta bispecularis	1467	37.8323	9.13429	41.7178	11.3156	79.5501	20.4499	0.0488432	0.106667
Cosmoscarta sp.	1468	37.8065	9.12807	42.0981	10.9673	79.9046	20.0954	0.0537084	0.0915254
Cosmoscarta exultans	1470	38.0952	9.11565	41.1565	11.6327	79.2517	20.7483	0.0386266	0.121311
Okiscarta uchidae	1478	38.7009	9.53992	40.5277	11.2314	79.2287	20.7713	0.0230572	0.0814332
Callitettix braconoides	1482	38.7314	8.43455	40.8907	11.9433	79.6221	20.3779	0.0271186	0.172185
Callitettix biformis	1485	38.3838	9.15825	40.8754	11.5825	79.2593	20.7407	0.0314359	0.116883
Callitettix versicolor	1493	38.9819	7.97053	41.0583	11.9893	80.0402	19.9598	0.0259414	0.201342
Aeneolamia contigua	1488	37.9032	9.20699	40.3898	12.5	78.293	21.707	0.0317597	0.151703
Abidama producta	1493	38.5131	9.0422	40.7234	11.7214	79.2364	20.7636	0.0278952	0.129032
Paphnutius ruficeps	1469	38.6658	9.87066	37.1001	14.3635	75.7658	24.2342	-0.0206649	0.185393
rRNAs
Ectemnonotum fruhstorferi	2020	48.7624	6.58416	30.5941	14.0594	79.3564	20.6436	-0.228946	0.36211
Cosmoscarta heros	2016	49.8016	7.04365	30.0595	13.0952	79.8611	20.1389	-0.247205	0.300493
Cosmoscarta mandarina	2020	48.9604	7.07921	31.2871	12.6733	80.2475	19.7525	-0.220234	0.283208
Cosmoscarta bimacula	2034	49.6067	6.68633	30.8751	12.8319	80.4818	19.5182	-0.232743	0.314861
Cosmoscarta rubroscutellata	2099	49.0233	6.95569	31.2053	12.8156	80.2287	19.7713	-0.22209	0.296386
Cosmoscarta bispecularis	2020	49.4554	6.9802	30.495	13.0693	79.9505	20.0495	-0.237152	0.303704
Cosmoscarta sp.	2015	49.4293	7.19603	30.4715	12.9032	79.9007	20.0993	-0.237267	0.283951
Cosmoscarta exultans	2027	49.5807	6.95609	30.1924	13.2708	79.7731	20.2269	-0.243043	0.312195
Okiscarta uchidae	2022	50.2473	7.02275	29.4758	13.2542	79.723	20.277	-0.260546	0.307317
Callitettix braconoides	2041	49.8775	6.76139	29.6423	13.7188	79.5198	20.4802	-0.254467	0.339713
Callitettix biformis	2044	49.6575	6.65362	30.1859	13.5029	79.8434	20.1566	-0.243873	0.339806
Callitettix versicolor	2034	50	7.17797	29.0069	13.8151	79.0069	20.9931	-0.265713	0.316159
Aeneolamia contigua	2046	49.2669	7.23363	30.5474	12.9521	79.8143	20.1857	-0.234538	0.283293
Abidama producta	2031	49.4338	7.0901	30.9207	12.5554	80.3545	19.6455	-0.230392	0.278195
Paphnutius ruficeps	2030	47.0936	8.37438	28.867	15.665	75.9606	24.0394	-0.239948	0.303279
CR
Cosmoscarta heros	1006	37.8728	11.7296	42.6441	7.75348	80.5169	19.4831	0.0592593	-0.204082
Cosmoscarta bimacula	484	39.6694	9.50413	42.1488	8.67769	81.8182	18.1818	0.030303	-0.0454545
Cosmoscarta rubroscutellata	1152	41.4931	8.76736	42.3611	7.37847	83.8542	16.1458	0.010352	-0.0860215
Cosmoscarta bispecularis	1009	37.2646	10.6046	44.6977	7.4331	81.9623	18.0377	0.0906892	-0.175824
Cosmoscarta sp.	1135	42.7313	7.6652	42.1145	7.48899	84.8458	15.1542	-0.00726895	-0.0116279
Callitettix braconoides	1040	37.5962	8.36538	44.9038	9.13462	82.5	17.5	0.0885781	0.043956
Callitettix biformis	629	35.2941	12.2417	44.0382	8.42607	79.3323	20.6677	0.11022	-0.184615
Callitettix versicolor	774	37.4677	12.5323	44.0568	5.94315	81.5245	18.4755	0.0808241	-0.356643
Aeneolamia contigua	1010	40.198	11.2871	41.5842	6.93069	81.7822	18.2178	0.0169492	-0.23913
Abidama producta	673	38.3358	11.2927	43.5364	6.83507	81.8722	18.1278	0.0635209	-0.245902
Paphnutius ruficeps	310	43.2258	10.6452	31.2903	14.8387	74.5161	25.4839	-0.160173	0.164557
