# Supplementary material for: Comparative analysis of the mitochondrial genomes of oriental spittlebug trible Cosmoscartini: insights into the relationships among closely related taxa
Source: BMC Genomics. 2018 Dec 27;19:961. doi: 10.1186/s12864-018-5365-7 (PMC6307326; doi:10.1186/s12864-018-5365-7)
Supplement: Supplementary file 2 — Table S2. Codons usage for the 13 protein-coding genes of nine Cosmoscatini species. (XLSX 24 kb) [file 12864_2018_5365_MOESM2_ESM.xlsx]

## Sheet: Sheet1
Table S2. Codons usage for the 13 protein-coding genes of nine Cosmoscatini species.
	Ectemnonotum fruhstorferi				Cosmoscarta heros				Cosmoscarta mandarina				Cosmoscarta bimacula				Cosmoscarta rubroscutellata				Cosmoscarta bispecularis				Cosmoscarta sp.				Cosmoscarta exultans				Okiscarta uchidae
Codon(AA)	n	%	RSCU		n	%	RSCU		n	%	RSCU		n	%	RSCU		n	%	RSCU		n	%	RSCU		n	%	RSCU		n	%	RSCU		n	%	RSCU
UUU(F)	302	8.23	1.74		319	8.7	1.82		326	8.89	1.9		335	9.13	1.9		329	8.97	1.82		328	8.94	1.81		328	8.94	1.81		314	8.56	1.79		316	8.62	1.78
UUC(F)	45	1.23	0.26		32	0.87	0.18		17	0.46	0.1		18	0.49	0.1		32	0.87	0.18		34	0.93	0.19		34	0.93	0.19		36	0.98	0.21		40	1.09	0.22
UUA(L)	352	9.59	4.23		361	9.84	4.44		407	11.1	4.9		392	10.69	4.75		381	10.39	4.67		367	10	4.56		373	10.17	4.62		360	9.81	4.27		365	9.95	4.35
UUG(L)	67	1.83	0.81		47	1.28	0.58		27	0.74	0.33		38	1.04	0.46		38	1.04	0.47		40	1.09	0.5		42	1.14	0.52		55	1.5	0.65		46	1.25	0.55
CUU(L)	25	0.68	0.3		28	0.76	0.34		26	0.71	0.31		25	0.68	0.3		27	0.74	0.33		29	0.79	0.36		32	0.87	0.4		35	0.95	0.42		37	1.01	0.44
CUC(L)	3	0.08	0.04		2	0.05	0.02		3	0.08	0.04		1	0.03	0.01		2	0.05	0.02		1	0.03	0.01		1	0.03	0.01		3	0.08	0.04		4	0.11	0.05
CUA(L)	50	1.36	0.6		50	1.36	0.61		34	0.93	0.41		37	1.01	0.45		40	1.09	0.49		45	1.23	0.56		35	0.95	0.43		46	1.25	0.55		48	1.31	0.57
CUG(L)	2	0.05	0.02		0	0	0		1	0.03	0.01		2	0.05	0.02		1	0.03	0.01		1	0.03	0.01		1	0.03	0.01		7	0.19	0.08		4	0.11	0.05
AUU(I)	335	9.13	1.74		361	9.84	1.79		378	10.31	1.86		373	10.17	1.83		370	10.09	1.85		364	9.92	1.84		374	10.19	1.87		361	9.84	1.79		346	9.43	1.77
AUC(I)	49	1.34	0.26		42	1.15	0.21		28	0.76	0.14		34	0.93	0.17		31	0.85	0.15		32	0.87	0.16		27	0.74	0.13		43	1.17	0.21		44	1.2	0.23
AUA(M)	328	8.94	1.71		341	9.3	1.79		337	9.19	1.8		347	9.46	1.84		341	9.3	1.8		343	9.35	1.83		343	9.35	1.83		316	8.62	1.77		312	8.51	1.74
AUG(M)	56	1.53	0.29		39	1.06	0.21		38	1.04	0.2		30	0.82	0.16		38	1.04	0.2		31	0.84	0.17		32	0.87	0.17		41	1.12	0.23		46	1.25	0.26
GUU(V)	77	2.1	2.01		78	2.13	2.08		78	2.13	2.14		83	2.26	2.39		86	2.34	2.32		87	2.37	2.27		79	2.15	2.08		78	2.13	2.04		85	2.32	2.14
GUC(V)	4	0.11	0.1		5	0.14	0.13		2	0.05	0.05		1	0.03	0.03		4	0.11	0.11		3	0.08	0.08		4	0.11	0.11		9	0.25	0.24		5	0.14	0.13
GUA(V)	68	1.85	1.78		59	1.61	1.57		59	1.61	1.62		53	1.44	1.53		56	1.53	1.51		61	1.66	1.59		66	1.8	1.74		62	1.69	1.62		62	1.69	1.56
GUG(V)	4	0.11	0.1		8	0.22	0.21		7	0.19	0.19		2	0.05	0.06		2	0.05	0.05		2	0.05	0.05		3	0.08	0.08		4	0.11	0.1		7	0.19	0.18
UCU(S)	100	2.73	2.14		89	2.43	1.97		96	2.62	2.18		100	2.73	2.23		95	2.59	2.15		97	2.64	2.19		89	2.43	2.03		91	2.48	2.03		92	2.51	2.1
UCC(S)	13	0.35	0.28		9	0.25	0.2		5	0.14	0.11		9	0.25	0.2		8	0.22	0.18		4	0.11	0.09		8	0.22	0.18		12	0.33	0.27		12	0.33	0.27
UCA(S)	141	3.84	3.02		140	3.82	3.1		146	3.98	3.31		136	3.71	3.03		133	3.63	3.01		146	3.98	3.29		143	3.9	3.26		139	3.79	3.1		128	3.49	2.92
UCG(S)	4	0.11	0.09		6	0.16	0.13		2	0.05	0.05		4	0.11	0.09		2	0.05	0.05		0	0	0		4	0.11	0.09		7	0.19	0.16		6	0.16	0.14
CCU(P)	55	1.5	1.77		45	1.23	1.45		66	1.8	2.15		59	1.61	1.89		46	1.25	1.48		56	1.53	1.78		56	1.53	1.76		56	1.53	1.84		52	1.42	1.7
CCC(P)	11	0.3	0.35		5	0.14	0.16		4	0.11	0.13		6	0.16	0.19		10	0.27	0.32		9	0.25	0.29		9	0.25	0.28		10	0.27	0.33		9	0.25	0.3
CCA(P)	56	1.53	1.81		73	1.99	2.35		52	1.42	1.69		59	1.61	1.89		66	1.8	2.13		61	1.66	1.94		60	1.64	1.89		53	1.44	1.74		60	1.64	1.97
CCG(P)	2	0.05	0.06		1	0.03	0.03		1	0.03	0.03		1	0.03	0.03		2	0.05	0.06		0	0	0		2	0.05	0.06		3	0.08	0.1		1	0.03	0.03
ACU(T)	53	1.44	1.32		55	1.5	1.35		63	1.72	1.49		59	1.61	1.47		61	1.66	1.47		62	1.69	1.49		60	1.64	1.46		50	1.36	1.24		59	1.61	1.4
ACC(T)	13	0.35	0.33		10	0.27	0.25		8	0.22	0.19		5	0.14	0.12		9	0.25	0.22		4	0.11	0.1		4	0.11	0.1		17	0.46	0.42		8	0.22	0.19
ACA(T)	91	2.48	2.27		96	2.62	2.36		96	2.62	2.27		96	2.62	2.39		93	2.54	2.24		99	2.7	2.37		98	2.67	2.39		91	2.48	2.26		95	2.59	2.26
ACG(T)	3	0.08	0.07		2	0.05	0.05		2	0.05	0.05		1	0.03	0.02		3	0.08	0.07		2	0.05	0.05		2	0.05	0.05		3	0.08	0.07		6	0.16	0.14
GCU(A)	46	1.25	1.9		51	1.39	1.87		48	1.31	1.85		48	1.31	1.83		51	1.39	1.87		57	1.55	2.11		54	1.47	2.04		51	1.39	1.84		48	1.31	1.64
GCC(A)	4	0.11	0.16		1	0.03	0.04		3	0.08	0.12		3	0.08	0.11		6	0.16	0.22		3	0.08	0.11		4	0.11	0.15		4	0.11	0.14		10	0.27	0.34
GCA(A)	47	1.28	1.94		55	1.5	2.02		53	1.44	2.04		54	1.47	2.06		52	1.42	1.91		48	1.31	1.78		48	1.31	1.81		54	1.47	1.95		55	1.5	1.88
GCG(A)	0	0	0		2	0.05	0.07		0	0	0		0	0	0		0	0	0		0	0	0		0	0	0		2	0.05	0.07		4	0.11	0.14
UAU(Y)	156	4.25	1.69		158	4.31	1.8		163	4.44	1.82		157	4.28	1.79		158	4.31	1.83		158	4.31	1.79		164	4.47	1.84		155	4.23	1.74		149	4.06	1.72
UAC(Y)	29	0.79	0.31		18	0.49	0.2		16	0.44	0.18		18	0.49	0.21		15	0.41	0.17		19	0.52	0.21		14	0.38	0.16		23	0.63	0.26		24	0.65	0.28
CAU(H)	48	1.31	1.5		50	1.36	1.56		57	1.55	1.68		61	1.66	1.85		58	1.58	1.71		51	1.39	1.55		51	1.39	1.55		53	1.44	1.63		50	1.36	1.52
CAC(H)	16	0.44	0.5		14	0.38	0.44		11	0.3	0.32		5	0.14	0.15		10	0.27	0.29		15	0.41	0.45		15	0.41	0.45		12	0.33	0.37		16	0.44	0.48
CAA(Q)	45	1.23	1.67		43	1.17	1.54		47	1.28	1.74		52	1.42	1.82		48	1.31	1.71		45	1.23	1.64		47	1.28	1.71		48	1.31	1.75		49	1.34	1.72
CAG(Q)	9	0.25	0.33		13	0.35	0.46		7	0.19	0.26		5	0.14	0.18		8	0.22	0.29		10	0.27	0.36		8	0.22	0.29		7	0.19	0.25		8	0.22	0.28
AAU(N)	165	4.5	1.67		172	4.69	1.8		180	4.91	1.88		174	4.74	1.79		170	4.63	1.83		160	4.36	1.71		162	4.42	1.71		154	4.2	1.63		162	4.42	1.74
AAC(N)	33	0.9	0.33		19	0.52	0.2		11	0.3	0.12		20	0.55	0.21		16	0.44	0.17		27	0.74	0.29		28	0.76	0.29		35	0.95	0.37		24	0.65	0.26
AAA(K)	101	2.75	1.77		101	2.75	1.76		115	3.14	1.8		108	2.94	1.77		107	2.92	1.78		106	2.89	1.78		101	2.75	1.7		106	2.89	1.78		108	2.94	1.79
AAG(K)	13	0.35	0.23		14	0.38	0.24		13	0.35	0.2		14	0.38	0.23		13	0.35	0.22		13	0.35	0.22		18	0.49	0.3		13	0.35	0.22		13	0.35	0.21
GAU(D)	52	1.42	1.53		62	1.69	1.77		58	1.58	1.68		66	1.8	1.89		60	1.64	1.64		61	1.66	1.63		59	1.61	1.59		63	1.72	1.77		59	1.61	1.62
GAC(D)	16	0.44	0.47		8	0.22	0.23		11	0.3	0.32		4	0.11	0.11		13	0.35	0.36		14	0.38	0.37		15	0.41	0.41		8	0.22	0.23		14	0.38	0.38
GAA(E)	61	1.66	1.74		60	1.64	1.71		63	1.72	1.77		66	1.8	1.81		66	1.8	1.86		64	1.74	1.8		67	1.83	1.89		59	1.61	1.66		63	1.72	1.75
GAG(E)	9	0.25	0.26		10	0.27	0.29		8	0.22	0.23		7	0.19	0.19		5	0.14	0.14		7	0.19	0.2		4	0.11	0.11		12	0.33	0.34		9	0.25	0.25
UGU(C)	40	1.09	1.9		45	1.23	1.8		42	1.15	1.79		44	1.2	1.91		44	1.2	1.87		42	1.14	1.83		43	1.17	1.87		37	1.01	1.64		44	1.2	1.87
UGC(C)	2	0.05	0.1		5	0.14	0.2		5	0.14	0.21		2	0.05	0.09		3	0.08	0.13		4	0.11	0.17		3	0.08	0.13		8	0.22	0.36		3	0.08	0.13
UGA(W)	74	2.02	1.64		84	2.29	1.83		88	2.4	1.96		84	2.29	1.87		87	2.37	1.89		85	2.32	1.87		85	2.32	1.87		82	2.24	1.8		84	2.29	1.87
UGG(W)	16	0.44	0.36		8	0.22	0.17		2	0.05	0.04		6	0.16	0.13		5	0.14	0.11		6	0.16	0.13		6	0.16	0.13		9	0.25	0.2		6	0.16	0.13
CGU(R)	22	0.6	1.73		18	0.49	1.44		19	0.52	1.52		22	0.6	1.76		24	0.65	1.88		20	0.55	1.6		20	0.55	1.6		21	0.57	1.65		20	0.55	1.6
CGC(R)	1	0.03	0.08		1	0.03	0.08		1	0.03	0.08		0	0	0		1	0.03	0.08		0	0	0		0	0	0		0	0	0		1	0.03	0.08
CGA(R)	27	0.74	2.12		31	0.85	2.48		27	0.74	2.16		25	0.68	2		25	0.68	1.96		26	0.71	2.08		26	0.71	2.08		25	0.68	1.96		27	0.74	2.16
CGG(R)	1	0.03	0.08		0	0	0		3	0.08	0.24		3	0.08	0.24		1	0.03	0.08		4	0.11	0.32		4	0.11	0.32		5	0.14	0.39		2	0.05	0.16
AGU(S)	22	0.6	0.47		25	0.68	0.55		30	0.82	0.68		29	0.79	0.65		33	0.9	0.75		26	0.71	0.59		26	0.71	0.59		31	0.85	0.69		34	0.93	0.77
AGC(S)	2	0.05	0.04		4	0.11	0.09		1	0.03	0.02		2	0.05	0.04		3	0.08	0.07		2	0.05	0.05		2	0.05	0.05		3	0.08	0.07		2	0.05	0.05
AGA(S)	84	2.29	1.8		80	2.18	1.77		73	1.99	1.65		77	2.1	1.72		75	2.04	1.7		77	2.1	1.74		76	2.07	1.73		73	1.99	1.63		72	1.96	1.64
AGG(S)	7	0.19	0.15		8	0.22	0.18		0	0	0		2	0.05	0.04		4	0.11	0.09		3	0.08	0.07		3	0.08	0.07		3	0.08	0.07		5	0.14	0.11
GGU(G)	79	2.15	1.5		64	1.74	1.25		76	2.07	1.49		70	1.91	1.37		61	1.66	1.21		79	2.15	1.52		84	2.29	1.62		71	1.94	1.35		72	1.96	1.38
GGC(G)	3	0.08	0.06		1	0.03	0.02		1	0.03	0.02		2	0.05	0.04		2	0.05	0.04		3	0.08	0.06		5	0.14	0.1		9	0.25	0.17		7	0.19	0.13
GGA(G)	107	2.92	2.03		117	3.19	2.28		112	3.05	2.2		110	3	2.16		116	3.16	2.31		101	2.75	1.94		95	2.59	1.84		88	2.4	1.68		104	2.84	2
GGG(G)	22	0.6	0.42		23	0.63	0.45		15	0.41	0.29		22	0.6	0.43		22	0.6	0.44		25	0.68	0.48		23	0.63	0.44		42	1.15	0.8		25	0.68	0.48
Codons	3669				3668				3668				3668				3668				3669				3669				3668				3668
