# Supplementary material for: Comparative analysis of the mitochondrial genomes of oriental spittlebug trible Cosmoscartini: insights into the relationships among closely related taxa
Source: BMC Genomics. 2018 Dec 27;19:961. doi: 10.1186/s12864-018-5365-7 (PMC6307326; doi:10.1186/s12864-018-5365-7)
Supplement: Supplementary file 3 — Table S3. Start and stop codons of 13 protein-coding genes of nine Cosmoscatini species. (XLSX 10 kb) [file 12864_2018_5365_MOESM3_ESM.xlsx]

## Sheet: Sheet1
Table S3. Start and stop codons of 13 protein-coding genes of nine Cosmoscatini species.
Species	cox1		cox2		cox3		nad1		nad2		nad3		nad4		nad4L		nad5		nad6		atp6		atp8		cob
	Start	Stop	Start	Stop	Start	Stop	Start	Stop	Start	Stop	Start	Stop	Start	Stop	Start	Stop	Start	Stop	Start	Stop	Start	Stop	Start	Stop	Start	Stop
Ectemnonotum fruhstorferi	TTG	TAA	ATG	T	ATG	TAA	ATG	TAA	TTG	TAA	ATT	TAG	ATG	T	ATG	TAA	TTG	T	ATA	TAA	ATG	TAA	ATA	TAA	ATG	TAG
Cosmoscarta heros	TTG	TAA	ATA	T	ATG	TAA	ATG	TAG	TTG	TAA	ATA	TAG	ATG	T	ATG	TAA	TTG	T	ATA	TAA	ATG	TAA	ATC	TAA	ATG	TAG
Cosmoscarta mandarina	TTG	TAA	ATG	T	ATG	TAA	ATG	TAA	TTG	TAA	ATA	TAG	ATG	T	ATG	TAA	TTG	T	ATA	TAA	ATG	TAA	ATA	TAA	ATG	TAG
Cosmoscarta bimacula	TTG	TAA	ATG	T	ATG	TAA	ATG	TAA	TTG	TAA	ATA	TAG	ATG	T	ATG	TAA	TTG	T	ATC	TAA	ATG	TAG	ATT	TAA	ATG	TAG
Cosmoscarta rubroscutellata	TTG	TAA	ATG	T	ATG	TAA	ATG	TAA	TTG	TAA	ATA	TAG	ATG	T	ATG	TAA	TTG	T	ATA	TAA	ATG	TAA	ATA	TAA	ATG	TAG
Cosmoscarta bispecularis	TTG	TAA	ATG	T	ATG	TAA	ATG	TAA	TTG	TAG	ATA	TAG	ATG	T	ATG	TAA	TTG	T	ATA	TAA	ATG	TAA	ATA	TAA	ATG	TAG
Cosmoscarta sp.	TTG	TAA	ATG	T	ATG	TAA	ATG	TAA	TTG	TAA	ATG	TAG	ATG	T	ATG	TAA	TTG	T	ATA	TAA	ATG	TAA	ATA	TAA	ATG	TAG
Cosmoscarta exultans	TTG	TAA	ATG	T	ATG	TAA	ATG	TAA	TTG	TAA	ATA	TAG	ATG	T	ATG	TAA	TTG	T	ATA	TAA	ATG	TAA	ATT	TAA	ATG	TAG
Okiscarta uchidae	TTG	TAA	ATA	T	ATG	TAA	ATG	TAA	TTG	TAA	ATG	TAG	ATG	T	ATG	TAA	TTG	T	ATA	TAA	ATG	TAA	ATA	TAA	ATG	TAG
