# Supplementary material for: Comparative analysis of the mitochondrial genomes of oriental spittlebug trible Cosmoscartini: insights into the relationships among closely related taxa
Source: BMC Genomics. 2018 Dec 27;19:961. doi: 10.1186/s12864-018-5365-7 (PMC6307326; doi:10.1186/s12864-018-5365-7)
Supplement: Supplementary file 6 — Table S4. Samples used in this study, collecting data, and GenBank accession numbers. (XLSX 19 kb) [file 12864_2018_5365_MOESM6_ESM.xlsx]

## Sheet: Samples used
Table S4. Samples used in this study, collecting data, and GenBank accession numbers.
Family	Species	Collecting Locality	Date	Accession Number
Cercopidae	Ectemnonotum fruhstorferi	Hekou,Yunnan, China	July 20, 2013	MG488216
	Cosmoscarta heros	Jianfengling, Hainan, China	December 15, 2007	MG488215
	Cosmoscarta mandarina	Tianmushan, Zhejiang, China	July 2, 2013	MG488217
	Cosmoscarta bimacula	Jiulianshan, Jiangxi, China	June 20, 2016	MG599489
	Cosmoscarta rubroscutellata	Nanhui, Taiwan, China	March 28, 2010	MG599490
	Cosmoscarta bispecularis	Qiyunshan, Jiangxi, China	June 26, 2016	MG488220
	Cosmoscarta sp.	Qiyunshan, Jiangxi, China	May 12, 2015	MF621236
	Cosmoscarta exultans	Qiyunshan, Jiangxi, China	May 2, 2016	MG488218
	Okiscarta uchidae	Yilan, Taiwan, China	July 4, 2015	MG488219
	Callitettix braconoides	GenBank-Liu et al. 2014		NC_025497
	Callitettix biformis	GenBank-Liu et al. 2014		NC_025496
	Callitettix versicolor	GenBank-Liu et al. 2014		NC_020031
	Aeneolamia contigua	GenBank-Liu et al. 2014		NC_025495
	Abidama producta	GenBank-Liu et al. 2014		NC_015799
	Paphnutius ruficeps	GenBank-Liu and Liang 2013		NC_021100
