# Supplementary material for: Comparative analysis of the mitochondrial genomes of oriental spittlebug trible Cosmoscartini: insights into the relationships among closely related taxa
Source: BMC Genomics. 2018 Dec 27;19:961. doi: 10.1186/s12864-018-5365-7 (PMC6307326; doi:10.1186/s12864-018-5365-7)
Supplement: Supplementary file 7 — Table S5. Primer used in this study. (XLSX 17 kb) [file 12864_2018_5365_MOESM7_ESM.xlsx]

## Sheet: Primer
Table S5. Primer used in this study.
Number/Species	Region	Primer sequence (F/R) 5'→3'
1	N2-J-288/C1-N-2020	TTGATTTGGTGGATGAATAGGGTTAG/ACGGTCTGTAAGTAATATAGTAATAGCC
2	C1-J-1495/C1-N-2289	AATTGAACTAGCACAGCCTGGAT/GCTCGTGTATCAACATCTATACCAAC
3	C1-J-2267/TD-N-3996	GGTATAGATGTTGATACACGAGCAT/GTTAATAGTCCTGTTGATGGGTCA
4	A6-J-3974/C3-N-4975	GACCCATCAACAGGACTATTAACAT/ATTCCTATTGGAGGTCAAGCTATTC
5	C3-J-4647/N3-N-5809	GATTACAGACCATGACCTATTACAG/GCTCACTCAAGTATTCCGTTATATC
6	N3-J-5569/N5-N-7291	CATCTCCATTTGAATGTGGGTTTG/CTATAGCTGCTCCTACTCCTGTT
7	N5-J-6922/N5-N-7569	CCTATGTAACGAATATCTTGATTACCTC/TTTATTAGGTTGGGATGGTTTAGGA
8	N5-J-7269/N4-N-8342	AACAGGAGTAGGAGCAGCTATAG/TGAACGGTTAGGAAGACGAAGA
9	N4-J-7906/N4-N-8627	CAAGACTCAAAGTTAGAACAACATC/GGGTTATGGTTTATTTCGGGTAAT
10	N4-J-8321/N4L-N-9374	TCTTCGTCTTCCTAACCGTTCATA/AGGGAGCTTTGGGATTGTCTG
11	N4-J-8503/CB-N-10737	CACTCTGAACTAAACAAATCATCCC/ATATCTACGGCGAATCCTCCTC
12	CB-J-10279/CB-N-10851	GACCTTCCTGCACCAATTAACTTAT/CCTAGTGGAATAATAGATCCGTGTTG
13	CB-J-10716/N1-N-12007	GAGGAGGATTCGCCGTAGATAT/TTGTGGTTGGTCTTCTTGTTCA
14	N1-J-11533/N1-N-12291	GTTTCTCATAACGATAACGAGGTAAAG/GAGCGGAAGGTTTGTGGGTA
15	N1-J-12274/SR-N-13836	CCCACAAACCTTCCGCTCAA/ATCGCCCGTCGCTCTCATT
16	SR-J-13771/SR-N-14365	TTCACCTTCCGGTAAATCTACTTTG/GCCAGCAATCGCGGTTATAC
Ectemnonotum fruhstorferi *	TI-J-1/N2-N-528	TAAGATGCCTGATAAAATTTAAAGGGT/AAGCCACATATGAAATGGTGCTATTC
	SR-J-13754/SR-N-14489	TTCCGGTAAAACTACTTTGTTACGAC/ATAAAGTTTGATTCTTGCTTTGAGTTT
Cosmoscarta heros*	SR-J-13939/N2-N-502	ACAAACTGCACCTTGACCTAACATA/CATGTGAAATGGTGCAATCCCTAAT
Cosmoscarta mandarina*	TI-J-1/N2-N-695	TAAGATGCCTGATAAAATTTAAAGGGT/AATTCCGCCTACTGACCCAA
	SR-J-13770/SR-N-14498	TTCCGGTAAAACTACTTTGTTACGAC/ATAAAGTTTGATTCTTGCTTTGAGTTT
Cosmoscarta bimacula*	SR-J-13967/N2-N-290	ACATATAACTGCACCTTGACCTAAC/CTAACCCTATTCATCCACCAAATCA
Cosmoscarta rubroscutellata*	SR-J-13949/N2-N-501	ACAAACTGCACCTTGACCTAACATA/CATGTGAAATGGTGCAATCCCTAAT
Cosmoscarta bispecularis*	SR-J-13960/N2-N-529	GCACCTTGACCTAACATAA/CATCAACGACTCTTGGAAT
Cosmoscarta sp.*	SR-J-13952/N2-N-916	CAAACTGCACCTTGACCTAACATAAA/GAGGCATCCCTCCTATTGAAAATAAC
Cosmoscarta exultans*	TI-J-1/N5-N-628	TAAGATGCCTGATAAAATTTAAAGGGT/CTGCCCCAATTAGCAGGGAT
	SR-J-13766/SR-N-14502	TTCCGGTAAAACTACTTTGTTACGAC/ATAAAGTTTGATTCTTGCTTTGAGTTT
Okiscarta uchidae*	TI-J-1/N3-N-530	TAAGATGCCTGATAAAATTTAAAGGGT/ATGAAAAGGTGCAACCCCTA
	SR-J-13773/SR-N-14498	TTCCGGTAAAACTACTTTGTTACGAC/ATAAAGTTTGATTCTTGCTTTGAGTTT
Note: * Species-specific primers designed in this study; F, forward; R, reverse.
